# Supplementary material for: Study of Bladder Cancer Detection in Standard White Light Versus AI-Supported Endoscopy-02 (RAISE-02)—A Randomized Controlled Non-Inferiority Trial
Source: Cancers (Basel). 2026 May 26;18(11):1739. doi: 10.3390/cancers18111739 (PMC13255740; doi:10.3390/cancers18111739)
Supplement: Supplementary file 1 [file cancers-18-01739-s001.zip]

Archive with 1 entries (1 files):
- cancers-4316422-supplementary.pdf
